# Supplementary material for: S-Nitrosylation of the virulence regulator AphB promotes Vibrio cholerae pathogenesis
Source: PLoS Pathog. 2022 Jun 17;18(6):e1010581. doi: 10.1371/journal.ppat.1010581 (PMC9246220; doi:10.1371/journal.ppat.1010581)
Supplement: S1 Dataset — (XLSX) [file ppat.1010581.s005.xlsx]

## Sheet: Sheet1
Accession	Description	VC number	GO - Biological processi	Group	Modifications	# PSMs	Abundances (Grouped): F5, 126	Exp. q-value: Sequest HT	Coverage [%]	# Peptides	# Unique Peptides	# AAs	MW [kDa]	calc. pI	Score Sequest HT: Sequest HT	Modifications	# Peptides (by Search Engine): Sequest HT	# Razor Peptides	Abundances (Grouped): F5, 127
AAF94208.1	transcriptional regulator, LysR family	VC_1049	regulation of transcription, DNA-templated	iodoTMT [C76; C235]	14	950.7	0	41	9	9	299	34.2	6.54	28.69	iodoTMT [C76; C235]	9	0		High
AAF93494.1	elongation factor Tu	VC_0321	translational elongation	iodoTMT [C138; C256]	54	1026.3	0	42	12	12	394	43.2	5.2	83	iodoTMT [C138; C256]	12	0		High
AAF95014.1	formate acetyltransferase	VC_1866	carbohydrate metabolic	iodoTMT [C187; C552]	41	2172.3	0	29	16	15	787	87.7	6.43	37.81	iodoTMT [C187; C552]	16	0		High
AWA77323.1	Aspartate ammonia-lyase	VC_2698	cellular amino acid metabolic process, TCA cycle	iodoTMT [C156; C350]	26	2758.6	0	13	4	4	483	52.8	5.22	35.92	iodoTMT [C156; C350]	4	0	6.2	High
Q9KPM5.1	Elongation factor G 2; Short=EF-G 2	VC_2342	translational elongation	iodoTMT [C104; C256; C394]	24	2670.8	0	18	8	8	695	76.4	5.14	38.84	iodoTMT [C104; C256; C394]	8	0	3.6	High
AAF93991.1	toxin co-regulated pilin	VC_0828	cell projection organization	iodoTMT [C145]	17		0	48	6	6	224	23.3	8.75	22.58	iodoTMT [C145]	6	0		High
O34241.2	Chaperone protein DnaK	VC_0855	Protein folding	iodoTMT [C15]	15	1126.7	0	17	7	7	635	68.7	4.92	21.78	iodoTMT [C15]	7	0	2	High
AAF93502.1	DNA-directed RNA polymerase, beta' subunit	VC_0329	Transcription	iodoTMT [C70; C888]	14	1127.7	0	8	8	8	1401	154.9	6.92	16.46	iodoTMT [C70; C888]	8	0		High
AAF95797.1	fumarate reductase, flavoprotein subunit	VC_2656	anaerobic respiration	iodoTMT [C102; C202; C248]	12	4269.3	0	14	5	5	602	66.4	6.02	26.54	iodoTMT [C102; C202; C248]	5	0	13.7	High
AAK20781.1	toxR-activated gene D protein	VC_0824	Disulfide bond 59-63	iodoTMT [C29; C59]; Met-loss [N-Term]	12	2902	0	43	4	4	164	17.9	5.12	23.05	iodoTMT [C29; C59]; Met-loss [N-Term]	4	0	4.8	High
Q9KT08.1	Phosphate acetyltransferase	VC_1097	fermentation	iodoTMT [C219]	10	592.5	0	9	5	5	714	76.8	5.41	23.34	iodoTMT [C219]	5	0		High
AAF93532.1	ribosomal protein S12	VC_0359	translation	iodoTMT [C27; C104]; Met-loss [N-Term]	10	1956.2	0	27	4	4	124	13.7	10.86	4.51	iodoTMT [C27; C104]; Met-loss [N-Term]	4	0	3.9	High
AAF93896.1	antioxidant, AhpC/Tsa family	VC_0731	cell redox homeostasis	iodoTMT [C177]	9	538.7	0	22	3	3	207	22.8	5.6	12.83	iodoTMT [C177]	3	0		High
Q9KSZ6.1	Serine--tRNA ligase	VC_1110	selenocysteine biosynthetic process	iodoTMT [C334; C343; C364]	9	1966.6	0	16	5	5	435	48.5	5.58	0	iodoTMT [C334; C343; C364]	5	0		High
AAF95743.1	adenylosuccinate synthetase	VC_2602	purine ribonucleotide biosynthetic process	iodoTMT [C67; C104]	9	1051.6	0	16	5	5	432	46.8	6.09	10.45	iodoTMT [C67; C104]	5	0		High
Q9KNZ4.1	50S ribosomal protein L14	VC_2586	translation	iodoTMT [C84]	9	815.5	0	24	3	3	123	13.6	10.74	25.3	iodoTMT [C84]	3	0		High
AAF95820.1	ribosomal protein L31	VC_2679	translation	iodoTMT [C16]	8	1588	0	28	1	1	72	8	9.29	13.73	iodoTMT [C16]	1	0		High
AAF95714.1	ribosomal protein S11	VC_2573	translation	iodoTMT [C121]	7	3644.6	0	21	2	2	129	13.9	11.33	24.78	iodoTMT [C121]	2	0	6.8	High
P0C6Q3.1	Phosphoglycerate kinase	VC_0477	gluconeogenesis	iodoTMT [C259]	7	963.4	0	23	6	6	387	41	5.01	9.32	iodoTMT [C259]	6	0		High
AWA77432.1	50S ribosomal protein L6	VC_2581	translation	iodoTMT [C125]	6	886.1	0	33	4	4	177	18.8	9.61	11.26	iodoTMT [C125]	4	0		High
AWA79299.1	30S ribosomal protein S9	VC_0571	translation	iodoTMT [C45]	6	751.3	0	41	5	5	130	14.7	10.67	3.6	iodoTMT [C45]	5	0		High
Q9KV30.2	DNA-directed RNA polymerase subunit beta	VC_0328	Transcription	iodoTMT [C559; C581]	6	777	0	5	4	4	1341	149.4	5.25	10.56	iodoTMT [C559; C581]	4	0		High
CAW81194.1	Fumarate reductase iron-sulfur subunit	VC_2657	anaerobic respiration	iodoTMT [C63; C205; C215]	6	1870.2	0	21	3	3	252	28	5.53	2.37	iodoTMT [C63; C205; C215]	3	0	6.8	High
P0C6C2.1	D-erythrose-4-phosphate dehydrogenase	VC_0476	glucose metabolic process	iodoTMT [C159; C274]	5	1217.3	0	14	3	3	341	37.7	6.62	9	iodoTMT [C159; C274]	3	0	3.9	High
AWA77647.1	Deoxyribose-phosphate aldolase	VC_2350	carbohydrate catabolic process	iodoTMT [C47]	5	677.7	0	10	2	2	259	27.9	5.4	2.6	iodoTMT [C47]	2	0		High
Q9KNZ8.1	30S ribosomal protein S8	VC_2582	translation	iodoTMT [C127]; Met-loss [N-Term]	4	364.7	0	36	4	4	130	14	9.7	6.29	iodoTMT [C127]; Met-loss [N-Term]	4	0		High
AWA80651.1	Inducible ornithine decarboxylase	VC_A1063	cellular amino acid metabolic process	iodoTMT [C128]	4	1538.9	0	5	2	2	720	81.4	6.43	6.92	iodoTMT [C128]	2	0		High
AWA78700.1	Phenylalanine--tRNA ligase beta subunit	VC1220	translation	iodoTMT [C169]	4	853.3	0	5	3	3	795	86.1	5.19	4.17	iodoTMT [C169]	3	0	3.4	High
AWA79557.1	Biotin carboxylase	VC0295	fatty acid biosynthetic process	iodoTMT [C350]	4	1260.7	0	4	2	2	447	49.4	7.33	4.32	iodoTMT [C350]	2	0	6.7	High
AAF96643.1	glycerol kinase	VC_A0744	glycerol metabolic process	iodoTMT [C270]	3	319.1	0	9	3	3	505	55.6	5.67	0	iodoTMT [C270]	3	0		High
CBF76766.1	Sigma-54 modulation protein, putative	VC_0706	Regulation of transcription	iodoTMT [C37]	3	277.3	0	26	2	2	108	12.4	8.13	4.94	iodoTMT [C37]	2	0	2.2	High
Q9KPM0.1	Purine nucleoside phosphorylase DeoD	VC_2347	purine nucleoside metabolic process	iodoTMT [C41; C92]	3	990.9	0	16	3	3	241	26.1	5.35	2.07	iodoTMT [C41; C92]	3	0	2.3	High
AAF95555.1	pyruvate dehydrogenase, E3 component, lipoamide dehydrogenase	VC_2412	cell redox homeostasis	iodoTMT [C45; C50]	3	912	0	7	2	2	475	51	6.16	3.7	iodoTMT [C45; C50]	2	0		High
Q9KR14.1	Quinolinate synthase A	VC_1833	NADH metabolic process	iodoTMT [C291]	2	488.9	0	7	2	2	353	38.6	5.68	0	iodoTMT [C291]	2	0		High
AWA78316.1	Carboxynorspermidine synthase	VC_1624	polyamine biosynthetic process	iodoTMT [C315]	2	954.3	0	3	1	1	414	45.9	5.27	2.04	iodoTMT [C315]	1	0	3.7	High
AAF95423.1	aminoacyl-histidine dipeptidase	VC_2279	proteolysis	iodoTMT [C375]	2	1312.9	0	3	1	1	534	58.7	5.76	2.24	iodoTMT [C375]	1	0	4.6	High
AAF95305.1	bacterioferritin comigratory protein	VC_2160	cell redox homeostasis	iodoTMT [C46]	2	1004.5	0	9	1	1	155	17.1	6.68	4.62	iodoTMT [C46]	1	0		High
AAF93818.1	protease, putative	VC_0652	proteolysis	iodoTMT [C5; C234]	2	695	0	8	2	2	337	37.5	6.83	2.29	iodoTMT [C5; C234]	2	0		High
O68845.1	50S ribosomal protein L35	VC_A0289	translation	iodoTMT [C52]	2	780	0	28	2	2	64	7.3	11.5	2.57	iodoTMT [C52]	2	0		High
Q9KPU4.2	6,7-dimethyl-8-ribityllumazine synthase	VC_2268	riboflavin biosynthetic process	iodoTMT [C54]	2	819.4	0	8	1	1	156	16.4	5.1	6.09	iodoTMT [C54]	1	0		High
Q9KV32.1	50S ribosomal protein L10	VC_0326	translation	iodoTMT [C71]	2	597.7	0	7	2	2	162	17.3	8.41	2.12	iodoTMT [C71]	2	0		High
AWA80251.1	Transaldolase	VC_A0623	carbohydrate metabolic process	iodoTMT [C74; C167]	2	815.5	0	10	2	2	316	34.6	5.63	4.9	iodoTMT [C74; C167]	2	0		High
AWA77400.1	cAMP-activated global transcriptional regulator CRP	VC2614	regulatory	iodoTMT [C93]	2	379.9	0	10	2	2	210	23.6	8.27	0	iodoTMT [C93]	2	0	3.3	High
AWA77368.1	hypothetical protein	VC_2647	Unknown	iodoTMT [C103]	1	518	0	7	1	1	179	20.4	6.2	0	iodoTMT [C103]	1	0		High
AAF95024.1	conserved hypothetical protein	VC_1876	Unknown	iodoTMT [C11]	1	629.5	0	19	1	1	59	6.8	6.01	0	iodoTMT [C11]	1	0	3.5	High
P29489.2	Toxin coregulated pilus biosynthesis protein H	VC_0827	Virulence	iodoTMT [C114]	1	453.4	0	6	1	1	145	16.2	9.74	2.01	iodoTMT [C114]	1	0		High
AWA80279.1	hypothetical protein	VC_A0652	Unknown	iodoTMT [C118]	1	546.3	0	9	1	1	145	16.7	4.86	2.45	iodoTMT [C118]	1	0	3.4	High
AAF95230.1	succinyl-CoA synthase, alpha subunit	VC_2084	tricarboxylic acid cycle	iodoTMT [C124]	1	242.9	0	6	1	1	290	29.9	6.14	2.15	iodoTMT [C124]	1	0		High
AWA79744.1	transcriptional regulator, putative	VC_A0029	regulatory	iodoTMT [C129]	1	816.3	0	5	1	1	244	27.1	9.14	2.28	iodoTMT [C129]	1	0	5.1	High
Q9KPW4.1	Acyl-[acyl-carrier-protein]--UDP-N-acetylglucosamine O-acyltransferase	VC_2248	lipid A biosynthetic process	iodoTMT [C133]	1	449.4	0	5	1	1	262	28.5	6.95	2.76	iodoTMT [C133]	1	0		High
AAF95578.1	MutT/nudix family protein	VC_2435	DNA repair	iodoTMT [C136]	1	318.8	0	7	1	1	208	23.6	5.22	0	iodoTMT [C136]	1	0		High
AAF95739.1	RNA methyltransferase, TrmH family	VC_2598	RNA modification	iodoTMT [C144]	1	452	0	5	1	1	247	26.6	7.01	0	iodoTMT [C144]	1	0		High
AAF96647.1	anaerobic glycerol-3-phosphate dehydrogenase, subunit C	VC_A0749	anaerobic respiration	iodoTMT [C165]	1		0	3	1	1	413	46.1	8.25	0	iodoTMT [C165]	1	0		High
AAF94354.1	lipoprotein, putative	VC_1195	lipoprotein	iodoTMT [C201]	1	448	0	5	1	1	223	23.5	8.29	0	iodoTMT [C201]	1	0	4.2	High
AAF94800.1	trypsin	VC_1649	proteolysis	iodoTMT [C212]	1	266	0	3	1	1	548	59.5	6.25	2.66	iodoTMT [C212]	1	0		High
P23247.2	Aspartate-semialdehyde dehydrogenase 2	VC_2107	de novo' L-methionine biosynthetic process	iodoTMT [C236]	1	267.2	0	4	1	1	337	37.4	4.88	0	iodoTMT [C236]	1	0		High
AAD29967.1	Na(+)-translocating NADH-quinone reductase subunit F, NqrF	VC_2290	sodium ion transport	iodoTMT [C258]	1	616.5	0	3	1	1	408	45	5.11	3.36	iodoTMT [C258]	1	0	4.5	High
Q9KTX1.2	4-hydroxy-3-methylbut-2-en-1-yl diphosphate synthase (flavodoxin)	VC_0759	terpenoid biosynthetic process	iodoTMT [C270]	1	526.8	0	3	1	1	374	40.6	6.35	2.15	iodoTMT [C270]	1	0	4	High
AAF93641.1	glutathione synthetase	VC_0468	glutathione biosynthetic process	iodoTMT [C289]	1	429	0	4	1	1	318	35.4	5.31	0	iodoTMT [C289]	1	0		High
AWA78108.1	Peptidyl-prolyl cis-trans isomerase B	VC1849	protein folding	iodoTMT [C31]	1	488.7	0	8	1	1	164	18.2	5.15	2.3	iodoTMT [C31]	1	0		High
Q9KVU5.1	Ribosomal RNA small subunit methyltransferase B	VC_0044	regulation of transcription	iodoTMT [C330]	1		0	3	1	1	434	48.3	6.76	0	iodoTMT [C330]	1	0		High
Q9KP02.1	50S ribosomal protein L30	VC_2578	translation	iodoTMT [C42]	1	511.7	0	24	1	1	58	6.6	9.91	2.85	iodoTMT [C42]	1	0		High
AAF93603.1	immunogenic protein	VC_0430	Unknown	iodoTMT [C67]	1	260.7	0	5	1	1	328	35.2	7.09	3.46	iodoTMT [C67]	1	0		High
AAF95394.1	UDP-3-O-3-hydroxymyristoyl glucosamine N-acyltransferase	VC_2250	lipid A biosynthetic process	iodoTMT [C69]	1	358.8	0	5	1	1	351	37	5.92	2.21	iodoTMT [C69]	1	0		High
AAF95235.1	succinate dehydrogenase, flavoprotein subunit	VC_2089	anaerobic respiration	iodoTMT [C89]	1	303	0	3	1	1	588	64.5	6.54	0	iodoTMT [C89]	1	0		High
AAF93283.1	delta-aminolevulinic acid dehydratase	VC_0105	heme biosynthetic process	iodoTMT [C96]	1	384.7	0	5	1	1	347	38.5	5.9	2.94	iodoTMT [C96]	1	0		High
Q9KT67.2	Uridine kinase	VC_1038	CTP salvage	Met-loss [N-Term]; iodoTMT [C7]	1	258.7	0	9	1	1	213	24.2	7.21	2.86	Met-loss [N-Term]; iodoTMT [C7]	1	0		High
